# Supplementary material for: Intermediate host patterns of acanthocephalans in the Weser river system: co-invasion vs host capture
Source: Parasitology. 2023 Feb 16;150(5):426–33. doi: 10.1017/S0031182023000124 (PMC10089806; doi:10.1017/S0031182023000124)
Supplement: Supplementary file 1 [file S0031182023000124sup001.zip]

Archive with 5 entries (5 files):
- S0031182023000124sup001.pdf
- S0031182023000124sup002.pdf
- S0031182023000124sup003.pdf
- S0031182023000124sup004.pdf
- S0031182023000124sup005.xlsx
