# Supplementary material for: Intermediate host patterns of acanthocephalans in the Weser river system: co-invasion vs host capture
Source: Parasitology. 2023 Feb 16;150(5):426–33. doi: 10.1017/S0031182023000124 (PMC10089806; doi:10.1017/S0031182023000124)
Supplement: Supplementary file 1 [file S0031182023000124sup001.zip › S0031182023000124sup005.xlsx]

## Sheet: Tabelle1
Accession Nr	Species according to entry	Molecular Species	Detail	Authors	Title	Journal	Year	Host	Country	Waterbody	Population Set Nr	Sampling Year
MT216172	tereticollis	tereticollis	voucher BW15	Ros et al.	Morphological and molecular data show no evidence of the proposed replacement of endemic Pomphorhynchus tereticollis by invasive P. laevis in salmonids in southern Germany	Plos One	2020	Salmo trutta	Germany	Baden-Wuerttemberg, 6, Nonnenbach	N/A	2018
MT216171	tereticollis	tereticollis	voucher BW05	Ros et al.	Morphological and molecular data show no evidence of the proposed replacement of endemic Pomphorhynchus tereticollis by invasive P. laevis in salmonids in southern Germany	Plos One	2020	Salmo trutta	Germany	Baden-Wuerttemberg, 43, Lipbach bei Kluftern	N/A	2018
MT216170	tereticollis	tereticollis	voucher BW06	Ros et al.	Morphological and molecular data show no evidence of the proposed replacement of endemic Pomphorhynchus tereticollis by invasive P. laevis in salmonids in southern Germany	Plos One	2020	Salmo trutta	Germany	Baden-Wuerttemberg, 45, Alb bei Beiertheim	N/A	2018
MT216169	tereticollis	tereticollis	voucher BW07	Ros et al.	Morphological and molecular data show no evidence of the proposed replacement of endemic Pomphorhynchus tereticollis by invasive P. laevis in salmonids in southern Germany	Plos One	2020	Thymallus thymallus	Germany	Baden-Wuerttemberg, 34, Neckar bei Epfendorf	N/A	2018
MT216168	tereticollis	tereticollis	voucher BW08	Ros et al.	Morphological and molecular data show no evidence of the proposed replacement of endemic Pomphorhynchus tereticollis by invasive P. laevis in salmonids in southern Germany	Plos One	2020	Thymallus thymallus	Germany	Baden-Wuerttemberg, 35, Neckar zwischen Bieringen und Obernau	N/A	2018
MT216167	tereticollis	tereticollis	voucher BW09	Ros et al.	Morphological and molecular data show no evidence of the proposed replacement of endemic Pomphorhynchus tereticollis by invasive P. laevis in salmonids in southern Germany	Plos One	2020	Thymallus thymallus	Germany	Baden-Wuerttemberg, 38, Baierzer Rot bei Stetten	N/A	2018
MT216166	tereticollis	tereticollis	voucher BW10	Ros et al.	Morphological and molecular data show no evidence of the proposed replacement of endemic Pomphorhynchus tereticollis by invasive P. laevis in salmonids in southern Germany	Plos One	2020	Salmo trutta	Germany	Baden-Wuerttemberg, 44, Ostrach bei Beizkofen	N/A	2018
MT216165	tereticollis	tereticollis	voucher BW11	Ros et al.	Morphological and molecular data show no evidence of the proposed replacement of endemic Pomphorhynchus tereticollis by invasive P. laevis in salmonids in southern Germany	Plos One	2020	Salmo trutta	Germany	Baden-Wuerttemberg, 4, Nonnenbach	N/A	2018
MT216164	tereticollis	tereticollis	voucher BW12	Ros et al.	Morphological and molecular data show no evidence of the proposed replacement of endemic Pomphorhynchus tereticollis by invasive P. laevis in salmonids in southern Germany	Plos One	2020	Salmo trutta	Germany	Baden-Wuerttemberg, 52, Wuerm bei Hausen alte Bogenbruecke	N/A	2018
MT216163	tereticollis	tereticollis	voucher BW13	Ros et al.	Morphological and molecular data show no evidence of the proposed replacement of endemic Pomphorhynchus tereticollis by invasive P. laevis in salmonids in southern Germany	Plos One	2020	Salmo trutta	Germany	Baden-Wuerttemberg, 53, Forbach bei Friedrichstal-Huttenwerk	N/A	2018
MT216162	tereticollis	tereticollis	voucher BW16	Ros et al.	Morphological and molecular data show no evidence of the proposed replacement of endemic Pomphorhynchus tereticollis by invasive P. laevis in salmonids in southern Germany	Plos One	2020	Salmo trutta	Germany	Baden-Wuerttemberg, 36, Ostrach bei Beizkofen	N/A	2018
MT216161	tereticollis	tereticollis	voucher BW17	Ros et al.	Morphological and molecular data show no evidence of the proposed replacement of endemic Pomphorhynchus tereticollis by invasive P. laevis in salmonids in southern Germany	Plos One	2020	Salmo trutta	Germany	Baden-Wuerttemberg, 50, Steinach bei Altneudorf	N/A	2018
MT216160	tereticollis	tereticollis	voucher BW19	Ros et al.	Morphological and molecular data show no evidence of the proposed replacement of endemic Pomphorhynchus tereticollis by invasive P. laevis in salmonids in southern Germany	Plos One	2020	Salmo trutta	Germany	Baden-Wuerttemberg, 40, Schwarzach beim Muehlenholz	N/A	2018
MT216159	tereticollis	tereticollis	voucher BW20	Ros et al.	Morphological and molecular data show no evidence of the proposed replacement of endemic Pomphorhynchus tereticollis by invasive P. laevis in salmonids in southern Germany	Plos One	2020	Salmo trutta	Germany	Baden-Wuerttemberg, 1, Nonnenbach	N/A	2018
MT216158	tereticollis	tereticollis	voucher BW21	Ros et al.	Morphological and molecular data show no evidence of the proposed replacement of endemic Pomphorhynchus tereticollis by invasive P. laevis in salmonids in southern Germany	Plos One	2020	Salmo trutta	Germany	Baden-Wuerttemberg, 3, Nonnenbach	N/A	2018
MT216157	tereticollis	tereticollis	voucher BW22	Ros et al.	Morphological and molecular data show no evidence of the proposed replacement of endemic Pomphorhynchus tereticollis by invasive P. laevis in salmonids in southern Germany	Plos One	2020	Squalius cephalus	Germany	Baden-Wuerttemberg, 10, Nonnenbach	N/A	2018
MT216156	tereticollis	tereticollis	voucher BW23	Ros et al.	Morphological and molecular data show no evidence of the proposed replacement of endemic Pomphorhynchus tereticollis by invasive P. laevis in salmonids in southern Germany	Plos One	2020	Squalius cephalus	Germany	Baden-Wuerttemberg, 5, Argen	N/A	2018
MT216155	tereticollis	tereticollis	voucher BW24	Ros et al.	Morphological and molecular data show no evidence of the proposed replacement of endemic Pomphorhynchus tereticollis by invasive P. laevis in salmonids in southern Germany	Plos One	2020	Salmo trutta	Germany	Baden-Wuerttemberg, 14, Georgenau	N/A	2017
MT216154	tereticollis	tereticollis	voucher BW25	Ros et al.	Morphological and molecular data show no evidence of the proposed replacement of endemic Pomphorhynchus tereticollis by invasive P. laevis in salmonids in southern Germany	Plos One	2020	Salmo trutta	Germany	Baden-Wuerttemberg, 5, Nonnenbach	N/A	2018
MT216153	laevis	laevis	voucher BW01	Ros et al.	Morphological and molecular data show no evidence of the proposed replacement of endemic Pomphorhynchus tereticollis by invasive P. laevis in salmonids in southern Germany	Plos One	2020	Salmo trutta	Germany	Baden-Wuerttemberg, 33, Kanzach bei Durmentingen	N/A	2018
MT216152	laevis	laevis	voucher BW04	Ros et al.	Morphological and molecular data show no evidence of the proposed replacement of endemic Pomphorhynchus tereticollis by invasive P. laevis in salmonids in southern Germany	Plos One	2020	Squalius cephalus	Germany	Baden-Wuerttemberg, 16, Gengenbach	N/A	2018
MT216151	laevis	laevis	voucher BW18	Ros et al.	Morphological and molecular data show no evidence of the proposed replacement of endemic Pomphorhynchus tereticollis by invasive P. laevis in salmonids in southern Germany	Plos One	2020	Squalius cephalus	Germany	Baden-Wuerttemberg, 14, Gengenbach	N/A	2018
MK612545	tereticollis	tereticollis	voucher Fish29-2	Reier et al.	An integrative taxonomic approach to reveal the status of the genus Pomphorhynchus Monticelli, 1905 (Acanthocephala: Pomphorhynchidae) in Austria	IJP: Parasites and Wildlife journal	2019	Alburnus alburnus	Austria	Styria, Mur, near Obervogau and Gralla, bypass channel	N/A	2014
MK612544	tereticollis	tereticollis	voucher Fish308-1	Reier et al.	An integrative taxonomic approach to reveal the status of the genus Pomphorhynchus Monticelli, 1905 (Acanthocephala: Pomphorhynchidae) in Austria	IJP: Parasites and Wildlife journal	2019	Zingel streber	Austria	Styria, Sulm	N/A	2015
MK612543	tereticollis	tereticollis	voucher Fish45-11	Reier et al.	An integrative taxonomic approach to reveal the status of the genus Pomphorhynchus Monticelli, 1905 (Acanthocephala: Pomphorhynchidae) in Austria	IJP: Parasites and Wildlife journal	2019	loo	Austria	Styria, Mur, near Obervogau and Gralla, bypass channel	N/A	2014
MK612542	tereticollis	tereticollis	voucher Fish45-10	Reier et al.	An integrative taxonomic approach to reveal the status of the genus Pomphorhynchus Monticelli, 1905 (Acanthocephala: Pomphorhynchidae) in Austria	IJP: Parasites and Wildlife journal	2019	Lota lota	Austria	Styria, Mur, near Obervogau and Gralla, bypass channel	N/A	2014
MK612541	tereticollis	tereticollis	voucher Fish54-9	Reier et al.	An integrative taxonomic approach to reveal the status of the genus Pomphorhynchus Monticelli, 1905 (Acanthocephala: Pomphorhynchidae) in Austria	IJP: Parasites and Wildlife journal	2019	Lota lota	Austria	Styria, Mur, near Obervogau and Gralla, bypass channel	N/A	2014
MK612540	tereticollis	tereticollis	voucher Fish45-8	Reier et al.	An integrative taxonomic approach to reveal the status of the genus Pomphorhynchus Monticelli, 1905 (Acanthocephala: Pomphorhynchidae) in Austria	IJP: Parasites and Wildlife journal	2019	Lota lota	Austria	Styria, Mur, near Obervogau and Gralla, bypass channel	N/A	2014
MK612539	tereticollis	tereticollis	voucher Fish45-5	Reier et al.	An integrative taxonomic approach to reveal the status of the genus Pomphorhynchus Monticelli, 1905 (Acanthocephala: Pomphorhynchidae) in Austria	IJP: Parasites and Wildlife journal	2019	Lota lota	Austria	Styria, Mur, near Obervogau and Gralla, bypass channel	N/A	2014
MK612538	tereticollis	tereticollis	voucher Fish42-1	Reier et al.	An integrative taxonomic approach to reveal the status of the genus Pomphorhynchus Monticelli, 1905 (Acanthocephala: Pomphorhynchidae) in Austria	IJP: Parasites and Wildlife journal	2019	Barbus barbus	Austria	Styria, Mur, near Obervogau and Gralla, bypass channel	N/A	2014
MK612537	tereticollis	tereticollis	voucher Fish39-1	Reier et al.	An integrative taxonomic approach to reveal the status of the genus Pomphorhynchus Monticelli, 1905 (Acanthocephala: Pomphorhynchidae) in Austria	IJP: Parasites and Wildlife journal	2019	Pseudorasbora parva	Austria	Styria, Mur, near Obervogau and Gralla, bypass channel	N/A	2014
MK612536	tereticollis	tereticollis	voucher Fish36-2	Reier et al.	An integrative taxonomic approach to reveal the status of the genus Pomphorhynchus Monticelli, 1905 (Acanthocephala: Pomphorhynchidae) in Austria	IJP: Parasites and Wildlife journal	2019	Alburnoides bipunctuatus	Austria	Styria, Mur, near Obervogau and Gralla, bypass channel	N/A	2014
MK612535	tereticollis	tereticollis	voucher Fish32-2	Reier et al.	An integrative taxonomic approach to reveal the status of the genus Pomphorhynchus Monticelli, 1905 (Acanthocephala: Pomphorhynchidae) in Austria	IJP: Parasites and Wildlife journal	2019	Thymallus thymallus	Austria	Styria, Mur, near Obervogau and Gralla, bypass channel	N/A	2014
MK612534	tereticollis	tereticollis	voucher Fish26-1	Reier et al.	An integrative taxonomic approach to reveal the status of the genus Pomphorhynchus Monticelli, 1905 (Acanthocephala: Pomphorhynchidae) in Austria	IJP: Parasites and Wildlife journal	2019	Zingel streber	Austria	Styria, Mur, near Obervogau and Gralla, bypass channel	N/A	2014
MK612533	tereticollis	tereticollis	voucher FA1-1	Reier et al.	An integrative taxonomic approach to reveal the status of the genus Pomphorhynchus Monticelli, 1905 (Acanthocephala: Pomphorhynchidae) in Austria	IJP: Parasites and Wildlife journal	2019	Alburnus alburnus	Austria	Vienna, Danube, Freudenau	N/A	1905
MK612532	laevis	laevis	voucher Fish34-2	Reier et al.	An integrative taxonomic approach to reveal the status of the genus Pomphorhynchus Monticelli, 1905 (Acanthocephala: Pomphorhynchidae) in Austria	IJP: Parasites and Wildlife journal	2019	Alburnoides bipunctuatus	Austria	Styria, Sulm, Gleinstaetten	N/A	2014
MK612531	laevis	laevis	voucher G1-1	Reier et al.	An integrative taxonomic approach to reveal the status of the genus Pomphorhynchus Monticelli, 1905 (Acanthocephala: Pomphorhynchidae) in Austria	IJP: Parasites and Wildlife journal	2019	Alburnoides bipunctuatus	Austria	Styria, Sulm, Gleinstaetten	N/A	2017
MK612530	laevis	laevis	voucher G2-2	Reier et al.	An integrative taxonomic approach to reveal the status of the genus Pomphorhynchus Monticelli, 1905 (Acanthocephala: Pomphorhynchidae) in Austria	IJP: Parasites and Wildlife journal	2019	Alburnoides bipunctuatus	Austria	Styria, Sulm, Gleinstaetten	N/A	2017
MK612529	laevis	laevis	voucher G3-1	Reier et al.	An integrative taxonomic approach to reveal the status of the genus Pomphorhynchus Monticelli, 1905 (Acanthocephala: Pomphorhynchidae) in Austria	IJP: Parasites and Wildlife journal	2019	Alburnoides bipunctuatus	Austria	Styria, Sulm, Gleinstaetten	N/A	2017
MK612528	laevis	laevis	voucher G3-2	Reier et al.	An integrative taxonomic approach to reveal the status of the genus Pomphorhynchus Monticelli, 1905 (Acanthocephala: Pomphorhynchidae) in Austria	IJP: Parasites and Wildlife journal	2019	Alburnoides bipunctuatus	Austria	Styria, Sulm, Gleinstaetten	N/A	2017
MK612527	laevis	laevis	voucher G3-3	Reier et al.	An integrative taxonomic approach to reveal the status of the genus Pomphorhynchus Monticelli, 1905 (Acanthocephala: Pomphorhynchidae) in Austria	IJP: Parasites and Wildlife journal	2019	Alburnoides bipunctuatus	Austria	Styria, Sulm, Gleinstaetten	N/A	2017
MK612526	laevis	laevis	voucher G3-5	Reier et al.	An integrative taxonomic approach to reveal the status of the genus Pomphorhynchus Monticelli, 1905 (Acanthocephala: Pomphorhynchidae) in Austria	IJP: Parasites and Wildlife journal	2019	Alburnoides bipunctuatus	Austria	Styria, Sulm, Gleinstaetten	N/A	2017
MK612525	laevis	laevis	voucher G4-1	Reier et al.	An integrative taxonomic approach to reveal the status of the genus Pomphorhynchus Monticelli, 1905 (Acanthocephala: Pomphorhynchidae) in Austria	IJP: Parasites and Wildlife journal	2019	Alburnoides bipunctuatus	Austria	Styria, Sulm, Gleinstaetten	N/A	2017
MK612524	laevis	laevis	voucher Fish34-1	Reier et al.	An integrative taxonomic approach to reveal the status of the genus Pomphorhynchus Monticelli, 1905 (Acanthocephala: Pomphorhynchidae) in Austria	IJP: Parasites and Wildlife journal	2019	Alburnoides bipunctuatus	Austria	Styria, Sulm, Gleinstaetten	N/A	2014
MK612523	bosniacus	bosniacus	voucher FA9-MA09F-1	Reier et al.	An integrative taxonomic approach to reveal the status of the genus Pomphorhynchus Monticelli, 1905 (Acanthocephala: Pomphorhynchidae) in Austria	IJP: Parasites and Wildlife journal	2019	Barbus barbus	Austria	Vienna, Danube, Freudenau	N/A	1905
MK612522	bosniacus	bosniacus	voucher FA9-NA01OH-1	Reier et al.	An integrative taxonomic approach to reveal the status of the genus Pomphorhynchus Monticelli, 1905 (Acanthocephala: Pomphorhynchidae) in Austria	IJP: Parasites and Wildlife journal	2019	Barbus barbus	Austria	Vienna, Danube, Freudenau	N/A	1905
MK612521	bosniacus	bosniacus	voucher FA9-DA05K-1	Reier et al.	An integrative taxonomic approach to reveal the status of the genus Pomphorhynchus Monticelli, 1905 (Acanthocephala: Pomphorhynchidae) in Austria	IJP: Parasites and Wildlife journal	2019	Barbus barbus	Austria	Vienna, Danube, Freudenau	N/A	1905
MK612520	bosniacus	bosniacus	voucher FA9-DA04K-1	Reier et al.	An integrative taxonomic approach to reveal the status of the genus Pomphorhynchus Monticelli, 1905 (Acanthocephala: Pomphorhynchidae) in Austria	IJP: Parasites and Wildlife journal	2019	Barbus barbus	Austria	Vienna, Danube, Freudenau	N/A	1905
MK612519	bosniacus	bosniacus	voucher FA9-DA03G-1	Reier et al.	An integrative taxonomic approach to reveal the status of the genus Pomphorhynchus Monticelli, 1905 (Acanthocephala: Pomphorhynchidae) in Austria	IJP: Parasites and Wildlife journal	2019	Barbus barbus	Austria	Vienna, Danube, Freudenau	N/A	1905
MK612518	bosniacus	bosniacus	voucher FA9-DA02G-1	Reier et al.	An integrative taxonomic approach to reveal the status of the genus Pomphorhynchus Monticelli, 1905 (Acanthocephala: Pomphorhynchidae) in Austria	IJP: Parasites and Wildlife journal	2019	Barbus barbus	Austria	Vienna, Danube, Freudenau	N/A	1905
MK612517	bosniacus	bosniacus	voucher FA9-DA01G-1	Reier et al.	An integrative taxonomic approach to reveal the status of the genus Pomphorhynchus Monticelli, 1905 (Acanthocephala: Pomphorhynchidae) in Austria	IJP: Parasites and Wildlife journal	2019	Barbus barbus	Austria	Vienna, Danube, Freudenau	N/A	1905
MK612516	bosniacus	bosniacus	voucher FA9-6	Reier et al.	An integrative taxonomic approach to reveal the status of the genus Pomphorhynchus Monticelli, 1905 (Acanthocephala: Pomphorhynchidae) in Austria	IJP: Parasites and Wildlife journal	2019	Barbus barbus	Austria	Vienna, Danube, Freudenau	N/A	1905
MK612515	bosniacus	bosniacus	voucher FA9-4	Reier et al.	An integrative taxonomic approach to reveal the status of the genus Pomphorhynchus Monticelli, 1905 (Acanthocephala: Pomphorhynchidae) in Austria	IJP: Parasites and Wildlife journal	2019	Barbus barbus	Austria	Vienna, Danube, Freudenau	N/A	1905
MK612514	bosniacus	bosniacus	voucher FA9-3	Reier et al.	An integrative taxonomic approach to reveal the status of the genus Pomphorhynchus Monticelli, 1905 (Acanthocephala: Pomphorhynchidae) in Austria	IJP: Parasites and Wildlife journal	2019	Barbus barbus	Austria	Vienna, Danube, Freudenau	N/A	1905
MK612513	bosniacus	bosniacus	voucher FA8-1	Reier et al.	An integrative taxonomic approach to reveal the status of the genus Pomphorhynchus Monticelli, 1905 (Acanthocephala: Pomphorhynchidae) in Austria	IJP: Parasites and Wildlife journal	2019	Squalius cephalus	Austria	Vienna, Danube, Freudenau	N/A	2015
MK612512	bosniacus	bosniacus	voucher DK1-3	Reier et al.	An integrative taxonomic approach to reveal the status of the genus Pomphorhynchus Monticelli, 1905 (Acanthocephala: Pomphorhynchidae) in Austria	IJP: Parasites and Wildlife journal	2019	Leuciscus idus	Austria	Vienna, Danube, Freudenau	N/A	2015
MK612511	bosniacus	bosniacus	voucher DK1-1	Reier et al.	An integrative taxonomic approach to reveal the status of the genus Pomphorhynchus Monticelli, 1905 (Acanthocephala: Pomphorhynchidae) in Austria	IJP: Parasites and Wildlife journal	2019	Leuciscus idus	Austria	Vienna, Danube, Freudenau	N/A	2015
MK612510	bosniacus	bosniacus	voucher FA9-N7	Reier et al.	An integrative taxonomic approach to reveal the status of the genus Pomphorhynchus Monticelli, 1905 (Acanthocephala: Pomphorhynchidae) in Austria	IJP: Parasites and Wildlife journal	2019	Barbus barbus	Austria	Vienna, Danube, Freudenau	N/A	2015
MK612509	bosniacus	bosniacus	voucher FA9-T2	Reier et al.	An integrative taxonomic approach to reveal the status of the genus Pomphorhynchus Monticelli, 1905 (Acanthocephala: Pomphorhynchidae) in Austria	IJP: Parasites and Wildlife journal	2019	Barbus barbus	Austria	Vienna, Danube, Freudenau	N/A	2015
MK612508	bosniacus	bosniacus	voucher FA9-T7	Reier et al.	An integrative taxonomic approach to reveal the status of the genus Pomphorhynchus Monticelli, 1905 (Acanthocephala: Pomphorhynchidae) in Austria	IJP: Parasites and Wildlife journal	2019	Barbus barbus	Austria	Vienna, Danube, Freudenau	N/A	2015
MK612507	bosniacus	bosniacus	voucher FA9-N6	Reier et al.	An integrative taxonomic approach to reveal the status of the genus Pomphorhynchus Monticelli, 1905 (Acanthocephala: Pomphorhynchidae) in Austria	IJP: Parasites and Wildlife journal	2019	Barbus barbus	Austria	Vienna, Danube, Freudenau	N/A	2015
MK612506	bosniacus	bosniacus	voucher FA9-DA06K-1	Reier et al.	An integrative taxonomic approach to reveal the status of the genus Pomphorhynchus Monticelli, 1905 (Acanthocephala: Pomphorhynchidae) in Austria	IJP: Parasites and Wildlife journal	2019	Barbus barbus	Austria	Vienna, Danube, Freudenau	N/A	1905
MK612505	bosniacus	bosniacus	voucher FA9-DA07F-1	Reier et al.	An integrative taxonomic approach to reveal the status of the genus Pomphorhynchus Monticelli, 1905 (Acanthocephala: Pomphorhynchidae) in Austria	IJP: Parasites and Wildlife journal	2019	Barbus barbus	Austria	Vienna, Danube, Freudenau	N/A	1905
MK612504	bosniacus	bosniacus	voucher FA9-DA09F-1	Reier et al.	An integrative taxonomic approach to reveal the status of the genus Pomphorhynchus Monticelli, 1905 (Acanthocephala: Pomphorhynchidae) in Austria	IJP: Parasites and Wildlife journal	2019	Barbus barbus	Austria	Vienna, Danube, Freudenau	N/A	1905
MK612503	bosniacus	bosniacus	voucher FA9-DA12FK-1	Reier et al.	An integrative taxonomic approach to reveal the status of the genus Pomphorhynchus Monticelli, 1905 (Acanthocephala: Pomphorhynchidae) in Austria	IJP: Parasites and Wildlife journal	2019	Barbus barbus	Austria	Vienna, Danube, Freudenau	N/A	1905
MK612502	bosniacus	bosniacus	voucher FA9-MA01G-1	Reier et al.	An integrative taxonomic approach to reveal the status of the genus Pomphorhynchus Monticelli, 1905 (Acanthocephala: Pomphorhynchidae) in Austria	IJP: Parasites and Wildlife journal	2019	Barbus barbus	Austria	Vienna, Danube, Freudenau	N/A	1905
MK612501	bosniacus	bosniacus	voucher FA9-MA02G-1	Reier et al.	An integrative taxonomic approach to reveal the status of the genus Pomphorhynchus Monticelli, 1905 (Acanthocephala: Pomphorhynchidae) in Austria	IJP: Parasites and Wildlife journal	2019	Barbus barbus	Austria	Vienna, Danube, Freudenau	N/A	1905
MK612500	bosniacus	bosniacus	voucher FA9-MA03G-1	Reier et al.	An integrative taxonomic approach to reveal the status of the genus Pomphorhynchus Monticelli, 1905 (Acanthocephala: Pomphorhynchidae) in Austria	IJP: Parasites and Wildlife journal	2019	Barbus barbus	Austria	Vienna, Danube, Freudenau	N/A	1905
MK612499	bosniacus	bosniacus	voucher FA9-MA04K-1	Reier et al.	An integrative taxonomic approach to reveal the status of the genus Pomphorhynchus Monticelli, 1905 (Acanthocephala: Pomphorhynchidae) in Austria	IJP: Parasites and Wildlife journal	2019	Barbus barbus	Austria	Vienna, Danube, Freudenau	N/A	1905
MK612498	bosniacus	bosniacus	voucher FA9-MA07F-1	Reier et al.	An integrative taxonomic approach to reveal the status of the genus Pomphorhynchus Monticelli, 1905 (Acanthocephala: Pomphorhynchidae) in Austria	IJP: Parasites and Wildlife journal	2019	Barbus barbus	Austria	Vienna, Danube, Freudenau	N/A	1905
MK612497	bosniacus	bosniacus	voucher FA9-MA08F-1	Reier et al.	An integrative taxonomic approach to reveal the status of the genus Pomphorhynchus Monticelli, 1905 (Acanthocephala: Pomphorhynchidae) in Austria	IJP: Parasites and Wildlife journal	2019	Barbus barbus	Austria	Vienna, Danube, Freudenau	N/A	1905
MK133344	laevis	laevis	strain PLS4	Nedić et al.	Pomphorhynchus bosniacus Kiškarolj & Čanković 1969 (Acanthocephala), intestinal parasite from the Sava River, Bosnia and Herzegovina: new insights on phylogeny, infection dynamics and histopathology	Bulletin of the European Association of Fish Pathologists	2019	Silurus glanis	Bosnia and Herzegovina	Sava River	1518418186	N/A
MK133343	laevis	laevis	strain PLS3	Nedić et al.	Pomphorhynchus bosniacus Kiškarolj & Čanković 1969 (Acanthocephala), intestinal parasite from the Sava River, Bosnia and Herzegovina: new insights on phylogeny, infection dynamics and histopathology	Bulletin of the European Association of Fish Pathologists	2019	Silurus glanis	Bosnia and Herzegovina	Sava River	1518418186	N/A
MK133342	laevis	laevis	strain PLS2	Nedić et al.	Pomphorhynchus bosniacus Kiškarolj & Čanković 1969 (Acanthocephala), intestinal parasite from the Sava River, Bosnia and Herzegovina: new insights on phylogeny, infection dynamics and histopathology	Bulletin of the European Association of Fish Pathologists	2019	Silurus glanis	Bosnia and Herzegovina	Sava River	1518418186	N/A
MK133341	bosniacus	bosniacus	strain PBS4	Nedić et al.	Pomphorhynchus bosniacus Kiškarolj & Čanković 1969 (Acanthocephala), intestinal parasite from the Sava River, Bosnia and Herzegovina: new insights on phylogeny, infection dynamics and histopathology	Bulletin of the European Association of Fish Pathologists	2019	Alburnus alburnus	Bosnia and Herzegovina	Sava River	1518418186	N/A
MK133340	bosniacus	bosniacus	strain PBS3	Nedić et al.	Pomphorhynchus bosniacus Kiškarolj & Čanković 1969 (Acanthocephala), intestinal parasite from the Sava River, Bosnia and Herzegovina: new insights on phylogeny, infection dynamics and histopathology	Bulletin of the European Association of Fish Pathologists	2019	Alburnus alburnus	Bosnia and Herzegovina	Sava River	1518418186	N/A
MF563527	laevis	laevis	isolate B18TDE01	David et al.	A minimalist macroparasite diversity in the round goby of the Upper Rhine reduced to an exotic acanthocephalan lineage	Parasitology	2018	N/A	France	Rhine	1229247272	N/A
MF563526	laevis	laevis	isolate B06TDE03	David et al.	A minimalist macroparasite diversity in the round goby of the Upper Rhine reduced to an exotic acanthocephalan lineage	Parasitology	2018	N/A	France	Rhine	1229247272	N/A
MF563525	laevis	laevis	isolate B03TDE03	David et al.	A minimalist macroparasite diversity in the round goby of the Upper Rhine reduced to an exotic acanthocephalan lineage	Parasitology	2018	N/A	France	Rhine	1229247272	N/A
MF563524	laevis	laevis	isolate E08TDE02	David et al.	A minimalist macroparasite diversity in the round goby of the Upper Rhine reduced to an exotic acanthocephalan lineage	Parasitology	2018	N/A	France	Rhine	1229247272	N/A
MF563523	laevis	laevis	isolate D07TDE03	David et al.	A minimalist macroparasite diversity in the round goby of the Upper Rhine reduced to an exotic acanthocephalan lineage	Parasitology	2018	N/A	France	Rhine	1229247272	N/A
MF563522	laevis	laevis	isolate D05F02	David et al.	A minimalist macroparasite diversity in the round goby of the Upper Rhine reduced to an exotic acanthocephalan lineage	Parasitology	2018	N/A	France	Rhine	1229247272	N/A
MF563521	laevis	laevis	isolate A05TDE01	David et al.	A minimalist macroparasite diversity in the round goby of the Upper Rhine reduced to an exotic acanthocephalan lineage	Parasitology	2018	N/A	France	Rhine	1229247272	N/A
MF563520	laevis	laevis	isolate A01TDE1	David et al.	A minimalist macroparasite diversity in the round goby of the Upper Rhine reduced to an exotic acanthocephalan lineage	Parasitology	2018	N/A	France	Rhine	1229247272	N/A
MF563519	laevis	laevis	isolate C08F03	David et al.	A minimalist macroparasite diversity in the round goby of the Upper Rhine reduced to an exotic acanthocephalan lineage	Parasitology	2018	N/A	France	Rhine	1229247272	N/A
MF563518	laevis	laevis	isolate CHED02TDI01	David et al.	A minimalist macroparasite diversity in the round goby of the Upper Rhine reduced to an exotic acanthocephalan lineage	Parasitology	2018	N/A	France	Rhine	1229247272	N/A
MF563517	laevis	laevis	isolate E03F03	David et al.	A minimalist macroparasite diversity in the round goby of the Upper Rhine reduced to an exotic acanthocephalan lineage	Parasitology	2018	N/A	France	Rhine	1229247272	N/A
MF563516	laevis	laevis	isolate E03G01	David et al.	A minimalist macroparasite diversity in the round goby of the Upper Rhine reduced to an exotic acanthocephalan lineage	Parasitology	2018	N/A	France	Rhine	1229247272	N/A
MF563515	laevis	laevis	isolate E04TDE02	David et al.	A minimalist macroparasite diversity in the round goby of the Upper Rhine reduced to an exotic acanthocephalan lineage	Parasitology	2018	N/A	France	Rhine	1229247272	N/A
MF563514	laevis	laevis	isolate F02F01	David et al.	A minimalist macroparasite diversity in the round goby of the Upper Rhine reduced to an exotic acanthocephalan lineage	Parasitology	2018	N/A	France	Rhine	1229247272	N/A
MF563513	laevis	laevis	isolate F02TDE01	David et al.	A minimalist macroparasite diversity in the round goby of the Upper Rhine reduced to an exotic acanthocephalan lineage	Parasitology	2018	N/A	France	Rhine	1229247272	N/A
MF563512	laevis	laevis	isolate A20F01	David et al.	A minimalist macroparasite diversity in the round goby of the Upper Rhine reduced to an exotic acanthocephalan lineage	Parasitology	2018	N/A	France	Rhine	1229247272	N/A
MF563511	laevis	laevis	isolate C06F01	David et al.	A minimalist macroparasite diversity in the round goby of the Upper Rhine reduced to an exotic acanthocephalan lineage	Parasitology	2018	N/A	France	Rhine	1229247272	N/A
MF563510	laevis	laevis	isolate C02TDE01	David et al.	A minimalist macroparasite diversity in the round goby of the Upper Rhine reduced to an exotic acanthocephalan lineage	Parasitology	2018	N/A	France	Rhine	1229247272	N/A
MF563509	laevis	laevis	isolate BARF2TDI04	David et al.	A minimalist macroparasite diversity in the round goby of the Upper Rhine reduced to an exotic acanthocephalan lineage	Parasitology	2018	N/A	France	Rhine	1229247272	N/A
MF563508	laevis	laevis	isolate B11TDE03	David et al.	A minimalist macroparasite diversity in the round goby of the Upper Rhine reduced to an exotic acanthocephalan lineage	Parasitology	2018	N/A	France	Rhine	1229247272	N/A
MF563507	laevis	laevis	isolate C17TDE03	David et al.	A minimalist macroparasite diversity in the round goby of the Upper Rhine reduced to an exotic acanthocephalan lineage	Parasitology	2018	N/A	France	Rhine	1229247272	N/A
MF563506	laevis	laevis	isolate E01TDE02	David et al.	A minimalist macroparasite diversity in the round goby of the Upper Rhine reduced to an exotic acanthocephalan lineage	Parasitology	2018	N/A	France	Rhine	1229247272	N/A
MF563505	laevis	laevis	isolate B11TDE02	David et al.	A minimalist macroparasite diversity in the round goby of the Upper Rhine reduced to an exotic acanthocephalan lineage	Parasitology	2018	N/A	France	Rhine	1229247272	N/A
MF563504	laevis	laevis	isolate C08F02	David et al.	A minimalist macroparasite diversity in the round goby of the Upper Rhine reduced to an exotic acanthocephalan lineage	Parasitology	2018	N/A	France	Rhine	1229247272	N/A
MF563503	laevis	laevis	isolate D19TDE01	David et al.	A minimalist macroparasite diversity in the round goby of the Upper Rhine reduced to an exotic acanthocephalan lineage	Parasitology	2018	N/A	France	Rhine	1229247272	N/A
MF563502	laevis	laevis	isolate E12TDE01	David et al.	A minimalist macroparasite diversity in the round goby of the Upper Rhine reduced to an exotic acanthocephalan lineage	Parasitology	2018	N/A	France	Rhine	1229247272	N/A
MF563501	laevis	laevis	isolate F11F01	David et al.	A minimalist macroparasite diversity in the round goby of the Upper Rhine reduced to an exotic acanthocephalan lineage	Parasitology	2018	N/A	France	Rhine	1229247272	N/A
MF563500	laevis	laevis	isolate F11TDE03	David et al.	A minimalist macroparasite diversity in the round goby of the Upper Rhine reduced to an exotic acanthocephalan lineage	Parasitology	2018	N/A	France	Rhine	1229247272	N/A
MF563499	laevis	laevis	isolate F13TDE02	David et al.	A minimalist macroparasite diversity in the round goby of the Upper Rhine reduced to an exotic acanthocephalan lineage	Parasitology	2018	N/A	France	Rhine	1229247272	N/A
MF563498	laevis	laevis	isolate F15TDE01	David et al.	A minimalist macroparasite diversity in the round goby of the Upper Rhine reduced to an exotic acanthocephalan lineage	Parasitology	2018	N/A	France	Rhine	1229247272	N/A
MF563497	laevis	laevis	isolate F15TDE03	David et al.	A minimalist macroparasite diversity in the round goby of the Upper Rhine reduced to an exotic acanthocephalan lineage	Parasitology	2018	N/A	France	Rhine	1229247272	N/A
MF563496	laevis	laevis	isolate F14TDE03	David et al.	A minimalist macroparasite diversity in the round goby of the Upper Rhine reduced to an exotic acanthocephalan lineage	Parasitology	2018	N/A	France	Rhine	1229247272	N/A
MF563495	laevis	laevis	isolate F17TDE02	David et al.	A minimalist macroparasite diversity in the round goby of the Upper Rhine reduced to an exotic acanthocephalan lineage	Parasitology	2018	N/A	France	Rhine	1229247272	N/A
LN994853	laevis	laevis	haplotype Pl1 isolate 14 GPul FR Lez PLL	Perrot-Minnot et al.	Contrasting phylogeography of two Western Palaearctic fish parasites despite similar life cycles	Journal of Biogeography	2017	Gammarus pulex	France	Western-Europe, Lez, Les Matelles	N/A	2004
LN994852	laevis	laevis	haplotype Pl3 isolate 13 Lc FR Ving VI701	Perrot-Minnot et al.	Contrasting phylogeography of two Western Palaearctic fish parasites despite similar life cycles	Journal of Biogeography	2017	Leuciscus cephalus	France	Western-Europe, Vingeanne,Talmay	N/A	2005
LN994851	laevis	laevis	haplotype Pl6 isolate 12 LcFR Vair VaD1	Perrot-Minnot et al.	Contrasting phylogeography of two Western Palaearctic fish parasites despite similar life cycles	Journal of Biogeography	2017	Leuciscus cephalus	France	Western-Europe, Vair, Contrexeville	N/A	2009
LN994850	laevis	laevis	haplotype Pl5 isolate 11 Lc FR Vair VaB1	Perrot-Minnot et al.	Contrasting phylogeography of two Western Palaearctic fish parasites despite similar life cycles	Journal of Biogeography	2017	Leuciscus cephalus	France	Western-Europe, Vair, Contrexeville	N/A	2009
LN994849	laevis	laevis	haplotype Pl4 isolate 10 Lc FR Mevrin MeB1	Perrot-Minnot et al.	Contrasting phylogeography of two Western Palaearctic fish parasites despite similar life cycles	Journal of Biogeography	2017	Leuciscus cephalus	France	Western-Europe, Mesvrin, Le Mousseau	N/A	2009
LN994848	laevis	laevis	haplotype Pl3 isolate 9 Lc FR Arconce ArA1	Perrot-Minnot et al.	Contrasting phylogeography of two Western Palaearctic fish parasites despite similar life cycles	Journal of Biogeography	2017	Leuciscus cephalus	France	Western-Europe, Arconce, Viry	N/A	2009
LN994847	laevis	laevis	haplotype Pl1 isolate 8 GPul FR Born LB1	Perrot-Minnot et al.	Contrasting phylogeography of two Western Palaearctic fish parasites despite similar life cycles	Journal of Biogeography	2017	Gammarus pulex	France	Western-Europe, Borne,Chevigny	N/A	2003
LN994846	laevis	laevis	haplotype Pl3 isolate 7 LC FRVing 701	Perrot-Minnot et al.	Contrasting phylogeography of two Western Palaearctic fish parasites despite similar life cycles	Journal of Biogeography	2017	Leuciscus cephalus	France	Western-Europe, Vingeanne,Talmay	N/A	2005
LN994845	laevis	laevis	haplotype Pl1 isolate 6 Bb FR Ouch 2152	Perrot-Minnot et al.	Contrasting phylogeography of two Western Palaearctic fish parasites despite similar life cycles	Journal of Biogeography	2017	Barbus barbus	France	Western-Europe, Ouche,Dijon	N/A	2005
LN994844	laevis	laevis	haplotype Pl1 isolate 5 Bb FR Ouch BA16	Perrot-Minnot et al.	Contrasting phylogeography of two Western Palaearctic fish parasites despite similar life cycles	Journal of Biogeography	2017	Barbus barbus	France	Western-Europe, Ouche,Dijon	N/A	2003
LN994843	laevis	laevis	haplotype Pl1 isolate 4 Loch FR Ouch L3.3	Perrot-Minnot et al.	Contrasting phylogeography of two Western Palaearctic fish parasites despite similar life cycles	Journal of Biogeography	2017	Barbatula barbatula	France	Western-Europe, Ouche,Dijon	N/A	2003
LN994842	laevis	laevis	haplotype Pl2 isolate 3 Bb FR Ouch Ou224	Perrot-Minnot et al.	Contrasting phylogeography of two Western Palaearctic fish parasites despite similar life cycles	Journal of Biogeography	2017	Barbus barbus	France	Western-Europe, Ouche,Dijon	N/A	2005
LN994841	laevis	laevis	haplotype Pl1 isolate 2 Ouch LC1.1	Perrot-Minnot et al.	Contrasting phylogeography of two Western Palaearctic fish parasites despite similar life cycles	Journal of Biogeography	2017	Leuciscus cephalus	France	Western-Europe, Ouche,Dijon	N/A	2003
LN994840	laevis	laevis	haplotype Pl1 isolate 1 Ouch LL1	Perrot-Minnot et al.	Contrasting phylogeography of two Western Palaearctic fish parasites despite similar life cycles	Journal of Biogeography	2017	Gammarus pulex	France	Western-Europe, Ouche,Dijon	N/A	2003
KY911323	bulbocolli	bulbocolli	isolate DNA3188	García-Varela et al. 2017	Morphological and molecular data for a new species of Pomphorhynchus Monticelli, 1905 (Acanthocephala: Pomphorhynchidae) in the Mexican redhorse Moxostoma austrinum Bean (Cypriniformes: Catostomidae) in central Mexico	Systematic Parasitology	2017	Moxostoma erythurum	Mexico	N/A	N/A	N/A
KY911322	bulbocolli	bulbocolli	isolate DNA3187	García-Varela et al. 2017	Morphological and molecular data for a new species of Pomphorhynchus Monticelli, 1905 (Acanthocephala: Pomphorhynchidae) in the Mexican redhorse Moxostoma austrinum Bean (Cypriniformes: Catostomidae) in central Mexico	Systematic Parasitology	2017	Luxilus cornutus	Mexico	N/A	N/A	N/A
KY911321	bulbocolli	bulbocolli	isolate DNA3190	García-Varela et al. 2017	Morphological and molecular data for a new species of Pomphorhynchus Monticelli, 1905 (Acanthocephala: Pomphorhynchidae) in the Mexican redhorse Moxostoma austrinum Bean (Cypriniformes: Catostomidae) in central Mexico	Systematic Parasitology	2017	Sometilus atromaculatus	Mexico	N/A	N/A	N/A
KY911320	bulbocolli	bulbocolli	isolate EX310	García-Varela et al. 2017	Morphological and molecular data for a new species of Pomphorhynchus Monticelli, 1905 (Acanthocephala: Pomphorhynchidae) in the Mexican redhorse Moxostoma austrinum Bean (Cypriniformes: Catostomidae) in central Mexico	Systematic Parasitology	2017	Sometilus atromaculatus	Mexico	N/A	N/A	N/A
KY911319	bulbocolli	bulbocolli	isolate EX349	García-Varela et al. 2017	Morphological and molecular data for a new species of Pomphorhynchus Monticelli, 1905 (Acanthocephala: Pomphorhynchidae) in the Mexican redhorse Moxostoma austrinum Bean (Cypriniformes: Catostomidae) in central Mexico	Systematic Parasitology	2017	Luxilus cornutus	Mexico	N/A	N/A	N/A
KY911318	bulbocolli	bulbocolli	isolate EX348	García-Varela et al. 2017	Morphological and molecular data for a new species of Pomphorhynchus Monticelli, 1905 (Acanthocephala: Pomphorhynchidae) in the Mexican redhorse Moxostoma austrinum Bean (Cypriniformes: Catostomidae) in central Mexico	Systematic Parasitology	2017	Luxilus cornutus	Mexico	N/A	N/A	N/A
KY911317	bulbocolli	bulbocolli	isolate EX304	García-Varela et al. 2017	Morphological and molecular data for a new species of Pomphorhynchus Monticelli, 1905 (Acanthocephala: Pomphorhynchidae) in the Mexican redhorse Moxostoma austrinum Bean (Cypriniformes: Catostomidae) in central Mexico	Systematic Parasitology	2017	Luxilus cornutus	Mexico	N/A	N/A	N/A
KY911316	bulbocolli	bulbocolli	isolate DNA3176	García-Varela et al. 2017	Morphological and molecular data for a new species of Pomphorhynchus Monticelli, 1905 (Acanthocephala: Pomphorhynchidae) in the Mexican redhorse Moxostoma austrinum Bean (Cypriniformes: Catostomidae) in central Mexico	Systematic Parasitology	2017	Ambloplites rupestris	Mexico	N/A	N/A	N/A
KY911315	bulbocolli	bulbocolli	isolate EX312	García-Varela et al. 2017	Morphological and molecular data for a new species of Pomphorhynchus Monticelli, 1905 (Acanthocephala: Pomphorhynchidae) in the Mexican redhorse Moxostoma austrinum Bean (Cypriniformes: Catostomidae) in central Mexico	Systematic Parasitology	2017	Ictiobus cyprinellus	Mexico	N/A	N/A	N/A
KY911314	bulbocolli	bulbocolli	isolate DNA3180	García-Varela et al. 2017	Morphological and molecular data for a new species of Pomphorhynchus Monticelli, 1905 (Acanthocephala: Pomphorhynchidae) in the Mexican redhorse Moxostoma austrinum Bean (Cypriniformes: Catostomidae) in central Mexico	Systematic Parasitology	2017	Carpoides cyprinus	Mexico	N/A	N/A	N/A
KY911313	bulbocolli	bulbocolli	isolate DNA3179	García-Varela et al. 2017	Morphological and molecular data for a new species of Pomphorhynchus Monticelli, 1905 (Acanthocephala: Pomphorhynchidae) in the Mexican redhorse Moxostoma austrinum Bean (Cypriniformes: Catostomidae) in central Mexico	Systematic Parasitology	2017	Ambloplites rupestris	Mexico	N/A	N/A	N/A
KY911312	bulbocolli	bulbocolli	isolate DNA3178	García-Varela et al. 2017	Morphological and molecular data for a new species of Pomphorhynchus Monticelli, 1905 (Acanthocephala: Pomphorhynchidae) in the Mexican redhorse Moxostoma austrinum Bean (Cypriniformes: Catostomidae) in central Mexico	Systematic Parasitology	2017	Ambloplites rupestris	Mexico	N/A	N/A	N/A
KY911311	bulbocolli	bulbocolli	isolate EX308	García-Varela et al. 2017	Morphological and molecular data for a new species of Pomphorhynchus Monticelli, 1905 (Acanthocephala: Pomphorhynchidae) in the Mexican redhorse Moxostoma austrinum Bean (Cypriniformes: Catostomidae) in central Mexico	Systematic Parasitology	2017	Ambloplites rupestris	Mexico	N/A	N/A	N/A
KY911310	bulbocolli	bulbocolli	isolate EX354	García-Varela et al. 2017	Morphological and molecular data for a new species of Pomphorhynchus Monticelli, 1905 (Acanthocephala: Pomphorhynchidae) in the Mexican redhorse Moxostoma austrinum Bean (Cypriniformes: Catostomidae) in central Mexico	Systematic Parasitology	2017	Lepomis macrochirus	Mexico	N/A	N/A	N/A
KY911309	bulbocolli	bulbocolli	isolate EX353	García-Varela et al. 2017	Morphological and molecular data for a new species of Pomphorhynchus Monticelli, 1905 (Acanthocephala: Pomphorhynchidae) in the Mexican redhorse Moxostoma austrinum Bean (Cypriniformes: Catostomidae) in central Mexico	Systematic Parasitology	2017	Lepomis macrochirus	Mexico	N/A	N/A	N/A
KY911308	bulbocolli	bulbocolli	isolate EX352	García-Varela et al. 2017	Morphological and molecular data for a new species of Pomphorhynchus Monticelli, 1905 (Acanthocephala: Pomphorhynchidae) in the Mexican redhorse Moxostoma austrinum Bean (Cypriniformes: Catostomidae) in central Mexico	Systematic Parasitology	2017	Lepomis macrochirus	Mexico	N/A	N/A	N/A
KY911307	bulbocolli	bulbocolli	isolate EX306	García-Varela et al. 2017	Morphological and molecular data for a new species of Pomphorhynchus Monticelli, 1905 (Acanthocephala: Pomphorhynchidae) in the Mexican redhorse Moxostoma austrinum Bean (Cypriniformes: Catostomidae) in central Mexico	Systematic Parasitology	2017	Lepomis macrochirus	Mexico	N/A	N/A	N/A
KY911306	bulbocolli	bulbocolli	isolate EX350	García-Varela et al. 2017	Morphological and molecular data for a new species of Pomphorhynchus Monticelli, 1905 (Acanthocephala: Pomphorhynchidae) in the Mexican redhorse Moxostoma austrinum Bean (Cypriniformes: Catostomidae) in central Mexico	Systematic Parasitology	2017	Lepomis macrochirus	Mexico	N/A	N/A	N/A
KY911305	bulbocolli	bulbocolli	isolate EX305	García-Varela et al. 2017	Morphological and molecular data for a new species of Pomphorhynchus Monticelli, 1905 (Acanthocephala: Pomphorhynchidae) in the Mexican redhorse Moxostoma austrinum Bean (Cypriniformes: Catostomidae) in central Mexico	Systematic Parasitology	2017	Lepomis macrochirus	Mexico	N/A	N/A	N/A
KY911304	bulbocolli	bulbocolli	isolate EX356	García-Varela et al. 2017	Morphological and molecular data for a new species of Pomphorhynchus Monticelli, 1905 (Acanthocephala: Pomphorhynchidae) in the Mexican redhorse Moxostoma austrinum Bean (Cypriniformes: Catostomidae) in central Mexico	Systematic Parasitology	2017	Lepomis macrochirus	Mexico	N/A	N/A	N/A
KY911303	bulbocolli	bulbocolli	isolate EX355	García-Varela et al. 2017	Morphological and molecular data for a new species of Pomphorhynchus Monticelli, 1905 (Acanthocephala: Pomphorhynchidae) in the Mexican redhorse Moxostoma austrinum Bean (Cypriniformes: Catostomidae) in central Mexico	Systematic Parasitology	2017	Lepomis macrochirus	Mexico	N/A	N/A	N/A
KY911302	bulbocolli	bulbocolli	isolate EX309	García-Varela et al. 2017	Morphological and molecular data for a new species of Pomphorhynchus Monticelli, 1905 (Acanthocephala: Pomphorhynchidae) in the Mexican redhorse Moxostoma austrinum Bean (Cypriniformes: Catostomidae) in central Mexico	Systematic Parasitology	2017	Lepomis macrochirus	Mexico	N/A	N/A	N/A
KY911301	bulbocolli	bulbocolli	isolate EX307	García-Varela et al. 2017	Morphological and molecular data for a new species of Pomphorhynchus Monticelli, 1905 (Acanthocephala: Pomphorhynchidae) in the Mexican redhorse Moxostoma austrinum Bean (Cypriniformes: Catostomidae) in central Mexico	Systematic Parasitology	2017	Lepomis gibbosus	Mexico	N/A	N/A	N/A
KY911300	bulbocolli	bulbocolli	isolate DNA3183	García-Varela et al. 2017	Morphological and molecular data for a new species of Pomphorhynchus Monticelli, 1905 (Acanthocephala: Pomphorhynchidae) in the Mexican redhorse Moxostoma austrinum Bean (Cypriniformes: Catostomidae) in central Mexico	Systematic Parasitology	2017	Ictiobus cyprinellus	Mexico	N/A	N/A	N/A
KY911299	bulbocolli	bulbocolli	isolate DNA3181	García-Varela et al. 2017	Morphological and molecular data for a new species of Pomphorhynchus Monticelli, 1905 (Acanthocephala: Pomphorhynchidae) in the Mexican redhorse Moxostoma austrinum Bean (Cypriniformes: Catostomidae) in central Mexico	Systematic Parasitology	2017	Ictiobus cyprinellus	Mexico	N/A	N/A	N/A
KY911298	bulbocolli	bulbocolli	isolate DNA3177	García-Varela et al. 2017	Morphological and molecular data for a new species of Pomphorhynchus Monticelli, 1905 (Acanthocephala: Pomphorhynchidae) in the Mexican redhorse Moxostoma austrinum Bean (Cypriniformes: Catostomidae) in central Mexico	Systematic Parasitology	2017	Ictiobus cyprinellus	Mexico	N/A	N/A	N/A
KY911297	bulbocolli	bulbocolli	isolate DNA3182	García-Varela et al. 2017	Morphological and molecular data for a new species of Pomphorhynchus Monticelli, 1905 (Acanthocephala: Pomphorhynchidae) in the Mexican redhorse Moxostoma austrinum Bean (Cypriniformes: Catostomidae) in central Mexico	Systematic Parasitology	2017	Catostomus commersonii	Mexico	N/A	N/A	N/A
KY911296	bulbocolli	bulbocolli	isolate EX311	García-Varela et al. 2017	Morphological and molecular data for a new species of Pomphorhynchus Monticelli, 1905 (Acanthocephala: Pomphorhynchidae) in the Mexican redhorse Moxostoma austrinum Bean (Cypriniformes: Catostomidae) in central Mexico	Systematic Parasitology	2017	Catostomus commersonii	Mexico	N/A	N/A	N/A
KY911295	bulbocolli	bulbocolli	isolate DNA773	García-Varela et al. 2017	Morphological and molecular data for a new species of Pomphorhynchus Monticelli, 1905 (Acanthocephala: Pomphorhynchidae) in the Mexican redhorse Moxostoma austrinum Bean (Cypriniformes: Catostomidae) in central Mexico	Systematic Parasitology	2017	Lepomis macrochirus	Mexico	N/A	N/A	N/A
KY911294	bulbocolli	bulbocolli	isolate DNA772	García-Varela et al. 2017	Morphological and molecular data for a new species of Pomphorhynchus Monticelli, 1905 (Acanthocephala: Pomphorhynchidae) in the Mexican redhorse Moxostoma austrinum Bean (Cypriniformes: Catostomidae) in central Mexico	Systematic Parasitology	2017	Lepomis macrochirus	Mexico	N/A	N/A	N/A
KY911293	bulbocolli	bulbocolli	isolate Ext337	García-Varela et al. 2017	Morphological and molecular data for a new species of Pomphorhynchus Monticelli, 1905 (Acanthocephala: Pomphorhynchidae) in the Mexican redhorse Moxostoma austrinum Bean (Cypriniformes: Catostomidae) in central Mexico	Systematic Parasitology	2017	Catostomus nebuliferus	Mexico	N/A	N/A	N/A
KY490047	zhoushanensis	zhoushanensis	isolate P4	Li et al.	Morphological variability and molecular characterization of Pomphorhynchus zhoushanensis sp. nov. (Acanthocephala: Pomphorhynchidae), with comments on the systematic status of Pomphorhynchus Monticelli, 1905	Parasitology International	2017	Oplegnathus fasciatus	China	off Zhoushan Island, Zhejiang Province	N/A	N/A
KY490046	zhoushanensis	zhoushanensis	isolate P3	Li et al.	Morphological variability and molecular characterization of Pomphorhynchus zhoushanensis sp. nov. (Acanthocephala: Pomphorhynchidae), with comments on the systematic status of Pomphorhynchus Monticelli, 1905	Parasitology International	2017	Oplegnathus fasciatus	China	off Zhoushan Island, Zhejiang Province	N/A	N/A
KY490045	zhoushanensis	zhoushanensis	isolate P2	Li et al.	Morphological variability and molecular characterization of Pomphorhynchus zhoushanensis sp. nov. (Acanthocephala: Pomphorhynchidae), with comments on the systematic status of Pomphorhynchus Monticelli, 1905	Parasitology International	2017	Oplegnathus fasciatus	China	off Zhoushan Island, Zhejiang Province	N/A	N/A
KY075800	tereticollis	tereticollis	isolate C7	Andreou et al.	Vicariance in a generalist fish parasite driven by climate and salinity tolerance of hosts	Parasitology	2020	N/A	England	N/A	1115583497	N/A
KY075799	tereticollis	tereticollis	isolate C6	Andreou et al.	Vicariance in a generalist fish parasite driven by climate and salinity tolerance of hosts	Parasitology	2020	N/A	England	N/A	1115583497	N/A
KY075798	tereticollis	tereticollis	isolate C5	Andreou et al.	Vicariance in a generalist fish parasite driven by climate and salinity tolerance of hosts	Parasitology	2020	N/A	England	N/A	1115583497	N/A
KY075797	tereticollis	tereticollis	isolate C4	Andreou et al.	Vicariance in a generalist fish parasite driven by climate and salinity tolerance of hosts	Parasitology	2020	N/A	England	N/A	1115583497	N/A
KY075796	tereticollis	tereticollis	isolate C3	Andreou et al.	Vicariance in a generalist fish parasite driven by climate and salinity tolerance of hosts	Parasitology	2020	N/A	England	N/A	1115583497	N/A
KY075795	tereticollis	tereticollis	isolate C2	Andreou et al.	Vicariance in a generalist fish parasite driven by climate and salinity tolerance of hosts	Parasitology	2020	N/A	England	N/A	1115583497	N/A
KY075794	tereticollis	tereticollis	isolate C1	Andreou et al.	Vicariance in a generalist fish parasite driven by climate and salinity tolerance of hosts	Parasitology	2020	N/A	England	N/A	1115583497	N/A
KJ820006	laevis	laevis	clone OS3.25	Vardić Smrzlić et al.	Pomphorhynchus laevis (Acanthocephala) from the Sava River basin: New insights into strain formation, mtDNA-like sequences and dynamics of infection	Parasitology International	2015	Squalius cephalus	Croatia	Sava River	669258127	N/A
KJ820005	laevis	laevis	clone OS3.24	Vardić Smrzlić et al.	Pomphorhynchus laevis (Acanthocephala) from the Sava River basin: New insights into strain formation, mtDNA-like sequences and dynamics of infection	Parasitology International	2015	Squalius cephalus	Croatia	Sava River	669258127	N/A
KJ820004	laevis	laevis	clone OS3.23	Vardić Smrzlić et al.	Pomphorhynchus laevis (Acanthocephala) from the Sava River basin: New insights into strain formation, mtDNA-like sequences and dynamics of infection	Parasitology International	2015	Squalius cephalus	Croatia	Sava River	669258127	N/A
KJ820003	laevis	laevis	clone OS3.22	Vardić Smrzlić et al.	Pomphorhynchus laevis (Acanthocephala) from the Sava River basin: New insights into strain formation, mtDNA-like sequences and dynamics of infection	Parasitology International	2015	Squalius cephalus	Croatia	Sava River	669258127	N/A
KJ820002	laevis	laevis	clone OS3.21	Vardić Smrzlić et al.	Pomphorhynchus laevis (Acanthocephala) from the Sava River basin: New insights into strain formation, mtDNA-like sequences and dynamics of infection	Parasitology International	2015	Squalius cephalus	Croatia	Sava River	669258127	N/A
KJ820001	laevis	laevis	clone OS3.20	Vardić Smrzlić et al.	Pomphorhynchus laevis (Acanthocephala) from the Sava River basin: New insights into strain formation, mtDNA-like sequences and dynamics of infection	Parasitology International	2015	Squalius cephalus	Croatia	Sava River	669258127	N/A
KJ820000	laevis	laevis	clone OS3.19	Vardić Smrzlić et al.	Pomphorhynchus laevis (Acanthocephala) from the Sava River basin: New insights into strain formation, mtDNA-like sequences and dynamics of infection	Parasitology International	2015	Squalius cephalus	Croatia	Sava River	669258127	N/A
KJ819999	laevis	laevis	clone OS3.18	Vardić Smrzlić et al.	Pomphorhynchus laevis (Acanthocephala) from the Sava River basin: New insights into strain formation, mtDNA-like sequences and dynamics of infection	Parasitology International	2015	Squalius cephalus	Croatia	Sava River	669258127	N/A
KJ819998	laevis	laevis	clone OS3.17	Vardić Smrzlić et al.	Pomphorhynchus laevis (Acanthocephala) from the Sava River basin: New insights into strain formation, mtDNA-like sequences and dynamics of infection	Parasitology International	2015	Squalius cephalus	Croatia	Sava River	669258127	N/A
KJ819997	laevis	laevis	clone OS3.16	Vardić Smrzlić et al.	Pomphorhynchus laevis (Acanthocephala) from the Sava River basin: New insights into strain formation, mtDNA-like sequences and dynamics of infection	Parasitology International	2015	Squalius cephalus	Croatia	Sava River	669258127	N/A
KJ819996	laevis	laevis	clone OS3.15	Vardić Smrzlić et al.	Pomphorhynchus laevis (Acanthocephala) from the Sava River basin: New insights into strain formation, mtDNA-like sequences and dynamics of infection	Parasitology International	2015	Squalius cephalus	Croatia	Sava River	669258127	N/A
KJ819995	laevis	laevis	clone OS3.14	Vardić Smrzlić et al.	Pomphorhynchus laevis (Acanthocephala) from the Sava River basin: New insights into strain formation, mtDNA-like sequences and dynamics of infection	Parasitology International	2015	Squalius cephalus	Croatia	Sava River	669258127	N/A
KJ819994	laevis	laevis	clone OS3.13	Vardić Smrzlić et al.	Pomphorhynchus laevis (Acanthocephala) from the Sava River basin: New insights into strain formation, mtDNA-like sequences and dynamics of infection	Parasitology International	2015	Squalius cephalus	Croatia	Sava River	669258127	N/A
KJ819993	laevis	laevis	clone OS3.12	Vardić Smrzlić et al.	Pomphorhynchus laevis (Acanthocephala) from the Sava River basin: New insights into strain formation, mtDNA-like sequences and dynamics of infection	Parasitology International	2015	Squalius cephalus	Croatia	Sava River	669258127	N/A
KJ819992	laevis	laevis	clone OS3.11	Vardić Smrzlić et al.	Pomphorhynchus laevis (Acanthocephala) from the Sava River basin: New insights into strain formation, mtDNA-like sequences and dynamics of infection	Parasitology International	2015	Squalius cephalus	Croatia	Sava River	669258127	N/A
KJ819991	laevis	laevis	clone OS3.10	Vardić Smrzlić et al.	Pomphorhynchus laevis (Acanthocephala) from the Sava River basin: New insights into strain formation, mtDNA-like sequences and dynamics of infection	Parasitology International	2015	Squalius cephalus	Croatia	Sava River	669258127	N/A
KJ819990	laevis	laevis	clone OS3.9	Vardić Smrzlić et al.	Pomphorhynchus laevis (Acanthocephala) from the Sava River basin: New insights into strain formation, mtDNA-like sequences and dynamics of infection	Parasitology International	2015	Squalius cephalus	Croatia	Sava River	669258127	N/A
KJ819989	laevis	laevis	clone OS3.8	Vardić Smrzlić et al.	Pomphorhynchus laevis (Acanthocephala) from the Sava River basin: New insights into strain formation, mtDNA-like sequences and dynamics of infection	Parasitology International	2015	Squalius cephalus	Croatia	Sava River	669258127	N/A
KJ819988	laevis	laevis	clone OS3.7	Vardić Smrzlić et al.	Pomphorhynchus laevis (Acanthocephala) from the Sava River basin: New insights into strain formation, mtDNA-like sequences and dynamics of infection	Parasitology International	2015	Squalius cephalus	Croatia	Sava River	669258127	N/A
KJ819987	laevis	laevis	clone OS3.6	Vardić Smrzlić et al.	Pomphorhynchus laevis (Acanthocephala) from the Sava River basin: New insights into strain formation, mtDNA-like sequences and dynamics of infection	Parasitology International	2015	Squalius cephalus	Croatia	Sava River	669258127	N/A
KJ819986	laevis	laevis	clone OS9.25	Vardić Smrzlić et al.	Pomphorhynchus laevis (Acanthocephala) from the Sava River basin: New insights into strain formation, mtDNA-like sequences and dynamics of infection	Parasitology International	2015	Squalius cephalus	Croatia	Sava River	669258127	N/A
KJ819985	laevis	laevis	clone OS9.24	Vardić Smrzlić et al.	Pomphorhynchus laevis (Acanthocephala) from the Sava River basin: New insights into strain formation, mtDNA-like sequences and dynamics of infection	Parasitology International	2015	Squalius cephalus	Croatia	Sava River	669258127	N/A
KJ819984	laevis	laevis	clone OS9.23	Vardić Smrzlić et al.	Pomphorhynchus laevis (Acanthocephala) from the Sava River basin: New insights into strain formation, mtDNA-like sequences and dynamics of infection	Parasitology International	2015	Squalius cephalus	Croatia	Sava River	669258127	N/A
KJ819983	laevis	laevis	clone OS9.22	Vardić Smrzlić et al.	Pomphorhynchus laevis (Acanthocephala) from the Sava River basin: New insights into strain formation, mtDNA-like sequences and dynamics of infection	Parasitology International	2015	Squalius cephalus	Croatia	Sava River	669258127	N/A
KJ819982	laevis	laevis	clone OS9.21	Vardić Smrzlić et al.	Pomphorhynchus laevis (Acanthocephala) from the Sava River basin: New insights into strain formation, mtDNA-like sequences and dynamics of infection	Parasitology International	2015	Squalius cephalus	Croatia	Sava River	669258127	N/A
KJ819981	laevis	laevis	clone OS9.20	Vardić Smrzlić et al.	Pomphorhynchus laevis (Acanthocephala) from the Sava River basin: New insights into strain formation, mtDNA-like sequences and dynamics of infection	Parasitology International	2015	Squalius cephalus	Croatia	Sava River	669258127	N/A
KJ819980	laevis	laevis	clone OS9.19	Vardić Smrzlić et al.	Pomphorhynchus laevis (Acanthocephala) from the Sava River basin: New insights into strain formation, mtDNA-like sequences and dynamics of infection	Parasitology International	2015	Squalius cephalus	Croatia	Sava River	669258127	N/A
KJ819979	laevis	laevis	clone OS9.18	Vardić Smrzlić et al.	Pomphorhynchus laevis (Acanthocephala) from the Sava River basin: New insights into strain formation, mtDNA-like sequences and dynamics of infection	Parasitology International	2015	Squalius cephalus	Croatia	Sava River	669258127	N/A
KJ819978	laevis	laevis	clone OS9.17	Vardić Smrzlić et al.	Pomphorhynchus laevis (Acanthocephala) from the Sava River basin: New insights into strain formation, mtDNA-like sequences and dynamics of infection	Parasitology International	2015	Squalius cephalus	Croatia	Sava River	669258127	N/A
KJ819977	laevis	laevis	clone OS9.16	Vardić Smrzlić et al.	Pomphorhynchus laevis (Acanthocephala) from the Sava River basin: New insights into strain formation, mtDNA-like sequences and dynamics of infection	Parasitology International	2015	Squalius cephalus	Croatia	Sava River	669258127	N/A
KJ819976	laevis	laevis	clone OS9.15	Vardić Smrzlić et al.	Pomphorhynchus laevis (Acanthocephala) from the Sava River basin: New insights into strain formation, mtDNA-like sequences and dynamics of infection	Parasitology International	2015	Squalius cephalus	Croatia	Sava River	669258127	N/A
KJ819975	laevis	laevis	clone OS9.14	Vardić Smrzlić et al.	Pomphorhynchus laevis (Acanthocephala) from the Sava River basin: New insights into strain formation, mtDNA-like sequences and dynamics of infection	Parasitology International	2015	Squalius cephalus	Croatia	Sava River	669258127	N/A
KJ819974	laevis	laevis	clone OS9.13	Vardić Smrzlić et al.	Pomphorhynchus laevis (Acanthocephala) from the Sava River basin: New insights into strain formation, mtDNA-like sequences and dynamics of infection	Parasitology International	2015	Squalius cephalus	Croatia	Sava River	669258127	N/A
KJ819973	laevis	laevis	clone OS9.12	Vardić Smrzlić et al.	Pomphorhynchus laevis (Acanthocephala) from the Sava River basin: New insights into strain formation, mtDNA-like sequences and dynamics of infection	Parasitology International	2015	Squalius cephalus	Croatia	Sava River	669258127	N/A
KJ819972	laevis	laevis	clone OS9.11	Vardić Smrzlić et al.	Pomphorhynchus laevis (Acanthocephala) from the Sava River basin: New insights into strain formation, mtDNA-like sequences and dynamics of infection	Parasitology International	2015	Squalius cephalus	Croatia	Sava River	669258127	N/A
KJ819971	laevis	laevis	clone OS9.10	Vardić Smrzlić et al.	Pomphorhynchus laevis (Acanthocephala) from the Sava River basin: New insights into strain formation, mtDNA-like sequences and dynamics of infection	Parasitology International	2015	Squalius cephalus	Croatia	Sava River	669258127	N/A
KJ819970	laevis	laevis	clone OS9.9	Vardić Smrzlić et al.	Pomphorhynchus laevis (Acanthocephala) from the Sava River basin: New insights into strain formation, mtDNA-like sequences and dynamics of infection	Parasitology International	2015	Squalius cephalus	Croatia	Sava River	669258127	N/A
KJ819969	laevis	laevis	clone OS9.8	Vardić Smrzlić et al.	Pomphorhynchus laevis (Acanthocephala) from the Sava River basin: New insights into strain formation, mtDNA-like sequences and dynamics of infection	Parasitology International	2015	Squalius cephalus	Croatia	Sava River	669258127	N/A
KJ819968	laevis	laevis	clone OS9.7	Vardić Smrzlić et al.	Pomphorhynchus laevis (Acanthocephala) from the Sava River basin: New insights into strain formation, mtDNA-like sequences and dynamics of infection	Parasitology International	2015	Squalius cephalus	Croatia	Sava River	669258127	N/A
KJ819967	laevis	laevis	clone OS9.6	Vardić Smrzlić et al.	Pomphorhynchus laevis (Acanthocephala) from the Sava River basin: New insights into strain formation, mtDNA-like sequences and dynamics of infection	Parasitology International	2015	Squalius cephalus	Croatia	Sava River	669258127	N/A
KJ819966	laevis	laevis	clone OS3.5	Vardić Smrzlić et al.	Pomphorhynchus laevis (Acanthocephala) from the Sava River basin: New insights into strain formation, mtDNA-like sequences and dynamics of infection	Parasitology International	2015	Squalius cephalus	Croatia	Sava River	669258127	N/A
KJ819965	laevis	laevis	clone OS3.4	Vardić Smrzlić et al.	Pomphorhynchus laevis (Acanthocephala) from the Sava River basin: New insights into strain formation, mtDNA-like sequences and dynamics of infection	Parasitology International	2015	Squalius cephalus	Croatia	Sava River	669258127	N/A
KJ819964	laevis	laevis	clone OS3.3	Vardić Smrzlić et al.	Pomphorhynchus laevis (Acanthocephala) from the Sava River basin: New insights into strain formation, mtDNA-like sequences and dynamics of infection	Parasitology International	2015	Squalius cephalus	Croatia	Sava River	669258127	N/A
KJ819963	laevis	laevis	clone OS3.2	Vardić Smrzlić et al.	Pomphorhynchus laevis (Acanthocephala) from the Sava River basin: New insights into strain formation, mtDNA-like sequences and dynamics of infection	Parasitology International	2015	Squalius cephalus	Croatia	Sava River	669258127	N/A
KJ819962	laevis	laevis	clone OS3.1	Vardić Smrzlić et al.	Pomphorhynchus laevis (Acanthocephala) from the Sava River basin: New insights into strain formation, mtDNA-like sequences and dynamics of infection	Parasitology International	2015	Squalius cephalus	Croatia	Sava River	669258127	N/A
KJ819961	laevis	laevis	clone OS9.5	Vardić Smrzlić et al.	Pomphorhynchus laevis (Acanthocephala) from the Sava River basin: New insights into strain formation, mtDNA-like sequences and dynamics of infection	Parasitology International	2015	Squalius cephalus	Croatia	Sava River	669258127	N/A
KJ819960	laevis	laevis	clone OS9.4	Vardić Smrzlić et al.	Pomphorhynchus laevis (Acanthocephala) from the Sava River basin: New insights into strain formation, mtDNA-like sequences and dynamics of infection	Parasitology International	2015	Squalius cephalus	Croatia	Sava River	669258127	N/A
KJ819959	laevis	laevis	clone OS9.3	Vardić Smrzlić et al.	Pomphorhynchus laevis (Acanthocephala) from the Sava River basin: New insights into strain formation, mtDNA-like sequences and dynamics of infection	Parasitology International	2015	Squalius cephalus	Croatia	Sava River	669258127	N/A
KJ819958	laevis	laevis	clone OS9.2	Vardić Smrzlić et al.	Pomphorhynchus laevis (Acanthocephala) from the Sava River basin: New insights into strain formation, mtDNA-like sequences and dynamics of infection	Parasitology International	2015	Squalius cephalus	Croatia	Sava River	669258127	N/A
KJ819957	laevis	laevis	clone OS9.1	Vardić Smrzlić et al.	Pomphorhynchus laevis (Acanthocephala) from the Sava River basin: New insights into strain formation, mtDNA-like sequences and dynamics of infection	Parasitology International	2015	Squalius cephalus	Croatia	Sava River	669258127	N/A
JQ824373	rocci	rocci	N/A	Pan,T. and Nie,P.	The complete mitochondrial genome sequence of Pomphorhynchus rocci (Acanthocephala: Palaeacanthocephala)	Unpublished	2012	N/A	USA	N/A	N/A	N/A
JN695508	tereticollis	tereticollis	isolate Pflex StrasIGERM PF-137	Špakulová et al.	Resurrection of Pomphorhynchus tereticollis (Rudolphi, 1809) (Acanthocephala: Pomphorhynchidae) based on new morphological and molecular data	Helminthologia	2011	Platichrhys flesus	Germany	Baltic Sea, Stralsund	374862287	2006
JN695507	tereticollis	tereticollis	isolate Pflex StrasIGERM PF55	Špakulová et al.	Resurrection of Pomphorhynchus tereticollis (Rudolphi, 1809) (Acanthocephala: Pomphorhynchidae) based on new morphological and molecular data	Helminthologia	2011	Platichrhys flesus	Germany	Baltic Sea, Stralsund	374862287	2006
JN695506	tereticollis	tereticollis	isolate Pflex StrasIGERM PF93	Špakulová et al.	Resurrection of Pomphorhynchus tereticollis (Rudolphi, 1809) (Acanthocephala: Pomphorhynchidae) based on new morphological and molecular data	Helminthologia	2011	Platichrhys flesus	Germany	Baltic Sea, Stralsund	374862287	2006
JN695505	tereticollis	tereticollis	isolate Pflex StrasIGERM PF-12	Špakulová et al.	Resurrection of Pomphorhynchus tereticollis (Rudolphi, 1809) (Acanthocephala: Pomphorhynchidae) based on new morphological and molecular data	Helminthologia	2011	Platichrhys flesus	Germany	Baltic Sea, Stralsund	374862287	2006
EF051071	laevis	laevis	isolate ROK5L	Moret et al.	Is the host or the parasite the most locally adapted in an amphipod–acanthocephalan relationship? A case study in a biological invasion context	International Journal for Parasitology	20007	N/A	Czech Republic	Rokytna population	124558046	N/A
EF051070	laevis	laevis	isolate ROK1L	Moret et al.	Is the host or the parasite the most locally adapted in an amphipod–acanthocephalan relationship? A case study in a biological invasion context	International Journal for Parasitology	20007	N/A	Czech Republic	Rokytna population	124558046	N/A
EF051069	laevis	laevis	isolate TAP17L	Moret et al.	Is the host or the parasite the most locally adapted in an amphipod–acanthocephalan relationship? A case study in a biological invasion context	International Journal for Parasitology	20007	N/A	Hungary	Ballaton Lake, Talpoka population	124558046	N/A
EF051068	laevis	laevis	isolate TAP16L	Moret et al.	Is the host or the parasite the most locally adapted in an amphipod–acanthocephalan relationship? A case study in a biological invasion context	International Journal for Parasitology	20007	N/A	Hungary	Ballaton Lake, Talpoka population	124558046	N/A
EF051067	laevis	laevis	isolate TAPST5L	Moret et al.	Is the host or the parasite the most locally adapted in an amphipod–acanthocephalan relationship? A case study in a biological invasion context	International Journal for Parasitology	20007	N/A	Hungary	Ballaton Lake, Talpoka population	124558046	N/A
EF051066	laevis	laevis	isolate TAPST2L	Moret et al.	Is the host or the parasite the most locally adapted in an amphipod–acanthocephalan relationship? A case study in a biological invasion context	International Journal for Parasitology	20007	N/A	Hungary	Ballaton Lake, Talpoka population	124558046	N/A
EF051065	laevis	laevis	isolate COL310L	Moret et al.	Is the host or the parasite the most locally adapted in an amphipod–acanthocephalan relationship? A case study in a biological invasion context	International Journal for Parasitology	20007	N/A	France	Burgundy, Colombiere population	124558046	N/A
EF051064	laevis	laevis	isolate MAI403L	Moret et al.	Is the host or the parasite the most locally adapted in an amphipod–acanthocephalan relationship? A case study in a biological invasion context	International Journal for Parasitology	20007	N/A	France	Burgundy, Maillys population	124558046	N/A
EF051063	laevis	laevis	isolate COL307L	Moret et al.	Is the host or the parasite the most locally adapted in an amphipod–acanthocephalan relationship? A case study in a biological invasion context	International Journal for Parasitology	20007	N/A	France	Burgundy, Colombiere population	124558046	N/A
EF051062	laevis	laevis	isolate COL302L	Moret et al.	Is the host or the parasite the most locally adapted in an amphipod–acanthocephalan relationship? A case study in a biological invasion context	International Journal for Parasitology	20007	N/A	France	Burgundy, Colombiere population	124558046	N/A
